# Supplementary material for: Predictive Value of Clinical and Dual-Energy Computed Tomography Parameters for Hemorrhagic Transformation and Long-Term Outcomes Following Endovascular Thrombectomy
Source: Diagnostics (Basel). 2024 Nov 19;14(22):2598. doi: 10.3390/diagnostics14222598 (PMC11592779; doi:10.3390/diagnostics14222598)
Supplement: Supplementary file 1 [file diagnostics-14-02598-s001.zip]

Archive with 1 entries (1 files):
- diagnostics-3299164-supplementary.pdf
